# Supplementary material for: Administration of antigenically distinct influenza viral particle combinations as an influenza vaccine strategy
Source: PLoS Pathog. 2025 Jan 22;21(1):e1012878. doi: 10.1371/journal.ppat.1012878 (PMC11753672; doi:10.1371/journal.ppat.1012878)
Supplement: S1 Table — (XLSX) [file ppat.1012878.s002.xlsx]

## Sheet: Figure 1
Fig.1F
Sample Dilution	BSA				WT				Headless				Blank
0.01	0.072	0.0556	0.0591	0.0608	1.7473	1.6921	1.6981	1.6785	1.6624	1.6424	1.5854	1.517	0.0867	0.067
0.003333	0.0879	0.0468	0.0463	0.0477	1.0509	1.0351	1.0901	0.9195	1.2132	1.0396	0.9471	1.0331	0.0607	0.0513
0.001111	0.0614	0.0451	0.0448	0.0571	0.7413	0.7351	0.7045	0.6518	0.8332	0.7229	0.5767	0.6086	0.0561	0.0508
0.00037	0.065	0.0434	0.0447	0.0448	0.4567	0.4645	0.4765	0.3661	0.3862	0.3704	0.3404	0.4207	0.0554	0.0489
0.000123	0.0544	0.0476	0.0449	0.0451	0.3038	0.2652	0.2295	0.1994	0.2007	0.2196	0.2263	0.251	0.06	0.0504
4.12e-05	0.074	0.0458	0.0461	0.0434	0.1792	0.1295	0.1326	0.1204	0.1441	0.1268	0.1297	0.144	0.0608	0.0518
1.37e-05	0.0554	0.046	0.0452	0.046	0.0945	0.0771	0.0909	0.0848	0.0919	0.0829	0.0786	0.098	0.0562	0.0485
4.57e-06	0.0523	0.0521	0.051	0.0486	0.0751	0.0694	0.076	0.0635	0.0671	0.0988	0.0744	0.0697	0.0597	0.0538
AUC
BSA	WT	Headless
1.946	113.1	118.3
0.8073	110.4	108.2
0.7304	112.6	99.89
0.4737	103	102.4
Fig.1G
Sample Dilution	BSA				WT				Headless				Blank
0.01	0.0865	0.1038	0.0759	0.0766	0.5248	0.685	0.6582	0.6169	0.6606	0.576	0.6053	0.5815	0.067	0.0675
0.003333	0.0371	0.0374	0.0623	0.0692	0.3026	0.2977	0.2996	0.3224	0.2584	0.3033	0.3059	0.2364	0.0505	0.062
0.001111	0.0614	0.0535	0.0605	0.0594	0.1776	0.1737	0.172	0.18	0.1387	0.1362	0.1335	0.1609	0.0493	0.0562
0.00037	0.0549	0.0502	0.0803	0.0655	0.1108	0.1126	0.1142	0.1192	0.1011	0.0999	0.0864	0.1222	0.0467	0.0575
0.000123	0.054	0.0514	0.0682	0.0641	0.0942	0.0873	0.0864	0.093	0.0844	0.0772	0.0841	0.1071	0.0476	0.0568
4.12e-05	0.0598	0.0569	0.073	0.0703	0.0777	0.0732	0.0756	0.0846	0.0765	0.0695	0.0734	0.0902	0.0459	0.0563
1.37e-05	0.0596	0.0577	0.0683	0.0731	0.0769	0.071	0.0731	0.0774	0.075	0.0689	0.0773	0.0898	0.0473	0.0586
4.57e-06	0.0635	0.0593	0.0855	0.0773	0.0782	0.082	0.0781	0.1029	0.1044	0.0769	0.0843	0.1057	0.0565	0.0597
AUC
BSA	WT	Headless
1.076	28.81	30.73
1.599	33.87	29.85
1.233	33.04	30.85
1.466	32.84	27.6
Fig.1H
Sample Dilution	BSA				WT				Headless				Blank
0.01	0.0568	0.0566	0.0525	0.0571	1.3372	1.3464	1.2827	1.3293	1.7345	1.7488	1.7192	1.7837	0.0631	0.0601
0.003333	0.051	0.045	0.0463	0.0468	0.9201	0.9787	1.0834	0.9288	1.2985	1.2736	0.9749	1.2388	0.0643	0.0488
0.001111	0.0489	0.0457	0.0454	0.0469	0.7008	0.748	0.687	0.7625	0.9715	0.9121	0.771	0.9363	0.0477	0.0463
0.00037	0.0517	0.0499	0.0507	0.0557	0.5074	0.5005	0.4985	0.2939	0.6082	0.5824	0.4682	0.592	0.0466	0.0466
0.000123	0.0492	0.0453	0.0453	0.046	0.3141	0.3149	0.2875	0.2946	0.3399	0.3196	0.3311	0.362	0.0459	0.0457
4.12e-05	0.0541	0.0461	0.0477	0.0475	0.169	0.1746	0.1758	0.159	0.1848	0.2261	0.1394	0.2008	0.0463	0.0464
1.37e-05	0.0509	0.0467	0.0473	0.0508	0.1062	0.11	0.1038	0.1116	0.11	0.1121	0.0965	0.1187	0.0488	0.0469
4.57e-06	0.0542	0.0492	0.0504	0.0546	0.0868	0.0908	0.085	0.0807	0.0881	0.0811	0.078	0.0915	0.0479	0.0503
AUC
BSA	WT	Headless
0.2745	93.98	128.6
0.3297	97.56	127
0.2279	99.13	110
0.293	93.93	127

## Sheet: Figure 2
Fig.2B
Antibody Dilution	BSA					Headless					Blank
0.01	0.2294	0.4732	0.2788	0.2521	0.0581	1.5889	1.832	1.6545	1.6448	1.6812	0.0542
0.003333	0.1316	0.3604	0.1627	0.141	0.1085	1.0523	1.6792	1.2844	1.3062	1.2492	0.0506
0.001111	0.0932	0.1368	0.0976	0.0923	0.0766	0.7057	1.2959	0.8639	0.9088	0.6678	0.0522
0.00037	0.0704	0.0884	0.0737	0.0706	0.0758	0.3732	0.8558	0.4778	0.4919	0.3122	0.0519
0.000123	0.0581	0.0637	0.0622	0.0635	0.0638	0.1855	0.4495	0.2227	0.2565	0.1649	0.0554
4.12e-05	0.0595	0.0555	0.0598	0.0574	0.0544	0.1017	0.2192	0.1216	0.1301	0.0884	0.0538
1.37e-05	0.0534	0.0543	0.0579	0.0615	0.056	0.0697	0.117	0.0773	0.0797	0.0686	0.0541
4.57e-06	0.0568	0.0544	0.0586	0.0632	0.0521	0.0646	0.0776	0.2215	0.0649	0.0609	0.0648
AUC
BSA	Headless
9.908	107
28.95	154.6
13.03	122.4
11.08	123.8
2.958	117.9
Fig.2C
Antibody Dilution	BSA					Headless					Blank
0.01	0.1228	0.7112	0.2436	0.1524	0.5894	0.1092	0.3124	0.3477	0.6194	0.2391	0.0524
0.003333	0.0788	0.2427	0.1628	0.1025	0.1836	0.081	0.1805	0.2448	0.3376	0.1358	0.054
0.001111	0.0636	0.1066	0.093	0.0635	0.1121	0.0589	0.1047	0.2053	0.1727	0.0738	0.0539
0.00037	0.0586	0.0756	0.0634	0.0619	0.0841	0.0557	0.0773	0.0891	0.1167	0.0619	0.0553
0.000123	0.0534	0.0578	0.0548	0.0548	0.0707	0.0518	0.0587	0.0689	0.0714	0.0515	0.0967
4.12e-05	0.0745	0.0553	0.0547	0.0589	0.0573	0.0549	0.0639	0.0634	0.0652	0.0651	0.0553
1.37e-05	0.0501	0.0556	0.0578	0.0615	0.0596	0.0561	0.0789	0.149	0.0606	0.0532	0.0632
4.57e-06	0.0567	0.0567	0.0555	0.0604	0.0559	0.0546	0.0552	0.0544	0.0579	0.0602	0.0567
AUC
BSA	Headless
2.917	2.538
30.51	14.43
11.12	20.04
4.952	32.87
23.96	9.479
Fig.2D
Antibody Dilution	BSA					Headless					Blank
0.01	0.1391	0.1419	0.222	0.1256	0.1445	0.3982	0.5527	0.5497	1.4964	0.4026	0.0537
0.003333	0.0918	0.0913	0.153	0.0851	0.0977	0.2288	0.3274	0.381	0.4373	0.2426	0.04
0.001111	0.0711	0.0686	0.0988	0.0657	0.0732	0.1627	0.212	0.2315	0.292	0.1542	0.0623
0.00037	0.0717	0.0635	0.0814	0.0612	0.07	0.1141	0.1543	0.2016	0.217	0.0934	0.0603
0.000123	0.0715	0.065	0.07	0.0625	0.0706	0.0867	0.1101	0.1071	0.1479	0.0872	0.0615
4.12e-05	0.0676	0.0605	0.0752	0.0564	0.0682	0.0879	0.0962	0.0795	0.0943	0.076	0.0623
1.37e-05	0.0661	0.0561	0.059	0.057	0.067	0.0684	0.0631	0.0939	0.0687	0.0671	0.114
4.57e-06	0.0564	0.0562	0.0555	0.0624	0.0635	0.0602	0.0575	0.1729	0.1262	0.0619	0.0797
AUC
BSA	Headless
3.628	19.96
3.644	30.46
9.572	33.26
2.817	68.36
4.091	20.48
Fig.2E
Antibody Dilution	BSA					Headless					Blank
0.01	0.2365	0.2226	0.1749	0.2122	0.1466	0.3768	0.5751	0.4758	0.6192	0.3115	0.0667
0.003333	0.1427	0.1303	0.1299	0.1427	0.1178	0.1263	0.3127	0.3441	0.4352	0.2247	0.0776
0.001111	0.1039	0.099	0.1251	0.1009	0.0913	0.0957	0.1689	0.1875	0.2812	0.1139	0.0735
0.00037	0.0973	0.0881	0.1148	0.0973	0.0988	0.0915	0.1065	0.1481	0.1533	0.0817	0.0751
0.000123	0.0852	0.0792	0.0866	0.1008	0.0927	0.0793	0.0896	0.0929	0.0989	0.0977	0.0853
4.12e-05	0.077	0.0793	0.0826	0.0875	0.0764	0.0772	0.0745	0.0737	0.0842	0.0825	0.0804
1.37e-05	0.0751	0.0775	0.0856	0.0915	0.0788	0.0769	0.0709	0.2336	0.0797	0.0861	0.0935
4.57e-06	0.0833	0.0834	0.0841	0.0982	0.0592	0.0756	0.0859	0.0826	0.0927	0.0761	0.0781
AUC
BSA	Headless
8.571	12.36
7.429	28.43
6.355	27.03
7.75	37.26
4.301	14.81
Fig.2F
BSA	BSA	BSA	BSA	BSA	Headless	Headless	Headless	Headless	Headless
5	5	5	5	5	5	5	5	5	5
Fig.2G
BSA	Headless
0.5	0.5
0.5	0.5
0.5	0.5
0.5	0.5
0.5	0.5
Fig.2H
BSA	Headless
40	320
80	320
80	160
80	80
80	160
Fig.2I
Antibody Dilution	BSA					Headless
0.1	299	253	446	443	331	3801	4678	982	9289	4705
0.033333	298	251	332	325	311	2649	4385	469	6995	2657
0.011111	300	320	328	268	297	1530	3492	399	3689	1092
0.003704	312	283	326	321	306	867	2498	334	1683	542
Fig.2J
Day	BSA					Headless
0	100	100	100	100	100	100	100	100	100	100
1	97.1591	95.9391	96.1749	98.9189	100	98.7879	97.9058	96.1111	101.064	99.4924
2	93.75	91.3706	92.8962	95.1351	98.3146	101.212	90.5759	101.667	101.596	98.9848
3	87.5	84.7716	89.071	92.4324	97.7528	103.03	86.3874	106.667	102.66	98.4772
4	83.5227	81.7259	83.6066	85.9459	94.382	103.03	89.0052	103.333	102.66	98.9848
5	80.6818	79.1878	82.5137	82.1622	91.573	104.242	91.623	107.222	103.191	98.9848
6	74.4318	72.5888	75.9563	76.2162	83.1461	103.636	90.0524	105	99.4681	97.9695
7			72.6776	74.0541	80.8989	104.242	92.6702	107.222	104.255	99.4924
8					76.9663	106.061	94.7644	106.111	105.851	99.4924
9					74.1573	106.667	96.8586	105	106.383	100.508
10						104.242	93.1937	104.444	105.319	104.569
11						106.061	93.1937	105.556	103.191	105.076
12						104.848	95.8115	106.667	104.255	102.03
13						106.667	97.9058	110	107.979	105.076
14						106.061	98.4293	111.111	107.447	104.569
Fig.2K
Days post infection	BSA	Headless
6	1
6	1
7	1
7	1
9	1
14		0
14		0
14		0
14		0
14		0

## Sheet: Figure 3
Fig.3B
Antibody Dilution	BSA					Headless					Headless+WT					Blank
0.01	0.1984	0.3616	0.4096	0.3616	0.2107	1.559	1.3297	1.2301	1.294	1.3387	1.5983	1.7753	1.541	1.6563	1.9216	0.0632
0.00333	0.1152	0.2699	0.2252	0.1914	0.1895	1.1263	0.8377	0.7533	0.8471	1.0616	1.6723	1.5481	1.5504	1.533	1.8352	0.0552
0.00111	0.0789	0.1702	0.1395	0.1239	0.1826	0.7394	0.4333	0.3826	0.6321	0.6005	1.3987	1.161	1.4218	1.1797	1.5014	0.0577
0.00037	0.0653	0.0985	0.1007	0.082	0.1447	0.3619	0.2605	0.1907	0.3142	0.337	1.0504	0.7266	1.0706	0.7508	0.9539	0.0551
0.00012	0.0593	0.0689	0.0842	0.0668	0.1729	0.1862	0.1175	0.1084	0.145	0.166	0.6666	0.3534	0.6215	0.3827	0.5929	0.0554
4.1e-05	0.0591	0.0603	0.0662	0.0626	0.1496	0.1145	0.0779	0.0788	0.0935	0.0983	0.3295	0.179	0.2992	0.184	0.3218	0.0556
1.4e-05	0.056	0.0569	0.0721	0.0555	0.0562	0.0703	0.06	0.0611	0.0707	0.0664	0.1573	0.109	0.1511	0.103	0.2126	0.0547
4.6e-06	0.0581	0.0552	0.3207	0.0558	0.0558	0.0629	0.0588	0.0565	0.0607	0.063	0.0908	0.0677	0.086	0.0672	0.0849	0.0569
AUC
BSA	Headless	Headless+WT
7.703	109.5	149.2
21.55	83.86	143.8
20.77	75.68	142.2
17.3	86.36	139.6
13.58	97.06	168.1
Fig.3C
Antibody Dilution	BSA					Headless					Headless+WT					Blank
0.01	0.1098	0.6212	0.4064	0.3366	0.1577	0.1465	0.1881	0.4944	0.1241	0.4084	1.0407	0.9483	0.7217	0.7256	0.9546	0.056
0.00333	0.0808	0.4202	0.3116	0.2105	0.0866	0.0937	0.4646	0.2447	0.0894	0.2116	0.7795	0.6355	0.2897	0.43	0.678	0.0511
0.00111	0.0608	0.2054	0.1327	0.1197	0.0639	0.1217	0.0587	0.1524	0.0648	0.1221	0.3379	0.332	0.3392	0.1372	0.3546	0.0518
0.00037	0.0565	0.1149	0.1029	0.075	0.0557	0.0612	0.0577	0.0872	0.0612	0.0765	0.3889	0.1805	0.1936	0.084	0.1912	0.0557
0.00012	0.0548	0.0786	0.072	0.0612	0.0519	0.0571	0.0584	0.0677	0.0597	0.0655	0.2307	0.1094	0.1223	0.0624	0.1038	0.0555
4.1e-05	0.0538	0.061	0.0578	0.0602	0.058	0.0533	0.0534	0.058	0.0545	0.0592	0.1398	0.0735	0.0798	0.0614	0.07	0.0573
1.4e-05	0.0537	0.0539	0.0569	0.0568	0.0524	0.0527	0.0506	0.0544	0.0539	0.0555	0.0845	0.0605	0.0621	0.0607	0.0607	0.0543
4.6e-06	0.0537	0.054	0.3013	0.0542	0.0515	0.0558	0.0498	0.052	0.0543	0.0572	0.0663	0.0556	0.0623	0.0546	0.0548	0.0549
AUC
BSA	Headless	Headless+WT
3.108	5.833	71.3
37.72	22.76	60.46
24.59	24.75	37.72
17.41	4.057	40.45
5.007	19.91	62.93
Fig.3D
Antibody Dilution	BSA					Headless					Headless+WT					Blank
0.01	0.0949	0.3418	0.2639	0.2716	0.1475	0.3452	0.3755	0.4246	0.5778	0.3695	0.628	0.4915	0.6387	0.3795	0.6928	0.0584
0.00333	0.089	0.2207	0.2108	0.1982	0.0922	0.2087	0.3347	0.2046	0.3351	0.2755	0.3155	0.3014	0.3605	0.2671	0.3998	0.0609
0.00111	0.0736	0.1362	0.1148	0.1177	0.0733	0.09	0.1705	0.1301	0.2667	0.1596	0.198	0.1682	0.2641	0.1295	0.2259	0.0585
0.00037	0.0739	0.0832	0.0743	0.0748	0.0638	0.1096	0.1038	0.0817	0.1619	0.1307	0.1238	0.1017	0.3368	0.0886	0.1346	0.0599
0.00012	0.067	0.0704	0.0694	0.0719	0.0662	0.0623	0.0773	0.0724	0.1404	0.0762	0.0951	0.0955	0.1062	0.0721	0.0905	0.0642
4.1e-05	0.075	0.0665	0.0644	0.0738	0.0645	0.0584	0.0671	0.0707	0.0899	0.0696	0.0836	0.073	0.093	0.0666	0.08	0.0721
1.4e-05	0.0663	0.0586	0.0578	0.0655	0.0692	0.085	0.0615	0.0659	0.0772	0.0746	0.0745	0.068	0.0738	0.0633	0.0779	0.0744
4.6e-06	0.0645	0.0693	0.0626	0.0655	0.065	0.0627	0.0638	0.0641	0.0733	0.0545	0.065	0.0705	0.219	0.0626	0.0675	0.0638
AUC
BSA	Headless	Headless+WT
2.344	16.42	32.33
17.41	24.22	26.6
14	19.36	36.75
13.76	32.81	20.66
4.18	21.36	38.7
Fig.3E
Antibody Dilution	BSA					Headless					Headless+WT					Blank
0.01	0.3961	0.4036	0.4964	0.3013	0.3962	0.683	1.2879	0.7551	0.7304	0.6745	1.1516	0.7069	1.2472	1.6844	0.7491	0.0771
0.00333	0.2717	0.236	0.3141	0.2001	0.3109	0.3929	0.9169	0.4246	0.4532	0.3722	0.8188	0.3948	0.6234	1.0539	0.4442	0.0721
0.00111	0.1791	0.1737	0.2514	0.1869	0.1742	0.3701	0.636	0.1984	0.305	0.2295	0.5922	0.2629	0.3746	0.5872	0.3448	0.1019
0.00037	0.1467	0.1463	0.2543	0.1067	0.1874	0.1877	0.3617	0.1886	0.1912	0.2812	0.3459	0.2527	0.2163	0.3997	0.3628	0.1668
0.00012	0.145	0.1241	0.1898	0.1006	0.1558	0.1618	0.2402	0.1378	0.129	0.2105	0.2503	0.1485	0.1526	0.2911	0.2586	0.1495
4.1e-05	0.1308	0.1351	0.1677	0.1108	0.1403	0.1155	0.2181	0.1445	0.1857	0.2149	0.2551	0.1466	0.18	0.2689	0.2468	0.1687
1.4e-05	0.086	0.1234	0.1536	0.0972	0.134	0.1359	0.1721	0.1357	0.1956	0.2205	0.1833	0.1514	0.1045	0.2142	0.2115	0.184
4.6e-06	0.0922	0.1066	0.1408	0.1251	0.1597	0.1338	0.1636	0.0949	0.1493	0.2101	0.1912	0.1384	0.1967	0.1399	0.2118	0.1602
AUC
BSA	Headless	Headless+WT
15.51	33.52	72.36
14.07	81.96	33.12
22.43	34.76	62.79
9.281	36.82	100.9
17.4	30.83	38.73
Fig.3F
BSA	Headless	Headless+WT
5	5	160
5	5	80
5	5	160
5	5	40
5	5	40
Fig.3G
BSA	Headless	Headless+WT
0.5	0.5	3.07617
0.5	0.5	2.48255
0.5	0.5	2.97071
0.5	0.5	2.39516
0.5	0.5	2.46447
Fig.3H
BSA	Headless	Headless+WT
40	160	320
20	320	320
80	320	320
80	320	320
80	160	80
Fig.3I
Antibody Dilution	BSA					Headless					Headless+WT
0.1	1044	350	3661	366	359	4422	8240	9956	14971	4813	8609	7217	10101	13447	12160
0.0333333	479	390	1660	473	316	1552	4800	6454	10057	2167	4259	4734	3749	10857	9187
0.0111111	409	369	601	414	348	543	1862	3214	5059	840	1603	2040	1327	7585	5710
0.0037037	381	373	443	579	306	451	714	1219	1886	422	599	764	644	3560	2781
Fig.3J
Antibody Dilution	BSA					Headless					Headless+WT
0.1	66	181	68	76	82	84	264	89	974	264	235	183	323	358	319
0.0333333	67	100	74	85	80	76	184	85	471	151	132	139	256	276	187
0.0111111	79	86	72	91	63	68	102	74	161	78	96	90	194	180	118
0.0037037	70	65	71	85	75	78	78	82	102	69	68	67	98	90	55
Fig.3K
Day	BSA					Headless					Headless+WT
0	100	100	100	100	100	100	100	100	100	100	100	100	100	100	100
1	100.966	97.4874	98.9744	98.0676	95.2153	100.488	101.531	98.995	98.0583	100	100.49	96.1723	98.0583	98.0861	98.6175
2	90.8213	90.9548	92.3077	92.2705	96.1723	98.0488	97.449	94.9749	92.233	97.4227	100.98	99.0431	97.5728	100.957	99.0783
3	81.1594	84.9246	83.0769	86.4734	88.9952	91.7073	89.2857	87.4372	87.3786	91.2371	102.451	98.5646	95.6311	101.914	97.6958
4	75.8454	80.402	76.9231	79.7101	83.7321	94.1463	85.2041	85.4271	87.3786	88.1443	104.902	101.435	97.0874	102.871	101.843
5	71.0145	77.3869	73.8461	76.3285	79.4258	98.0488	84.6939	87.4372	88.835	89.1753	103.431	102.392	97.5728	103.349	101.843
6					73.6842	109.268	92.8571	93.9698	98.0583	100	106.863	101.914	100.971	105.263	103.226
7						104.878	94.3878	98.995	97.5728	101.546	106.373	102.392	98.0583	107.656	104.608
8						105.366	94.898	100	99.0291	104.124	107.843	101.435	99.5146	107.656	104.608
9						104.878	97.449	101.005	97.5728	104.124	109.804	102.871	100.485	105.742	105.069
10						105.854	98.4694	103.518	99.5146	108.247	107.843	104.785	99.5146	105.263	104.608
11						106.341	100.51	104.523	101.942	110.309	108.333	106.22	98.5437	106.699	105.991
12						103.415	102.041	103.518	100.971	107.732	105.882	105.742	98.0583	105.263	105.069
13						104.878	103.571	102.01	101.456	106.701	110.294	107.656	98.5437	104.306	102.765
14						102.439	102.551	104.02	104.369	108.763	109.804	105.742	100.485	106.699	106.452
Fig.3L
Days post infection	BSA	Headless	Headless+WT
5	1
5	1
5	1
5	1
6	1
14		0	0
14		0	0
14		0	0
14		0	0
14		0	0

## Sheet: Figure 4
Fig.4B
Antibody Dilution	Naive/BSA					Pre-immune/BSA					Pre-immune/Headless+WT					Blank
0.003333	0.1093	0.072	0.0912	0.1063	0.07	1.5207	1.5802	1.4473	1.4839	1.5995	1.8999	1.9222	1.7758	2.0538	1.972	0.0462
0.001111	0.0635	0.054	0.061	0.0693	0.0536	1.3067	1.3585	1.1338	1.3001	1.455	1.8864	1.8596	1.8598	2.1021	1.8603	0.0449
0.00037	0.049	0.0461	0.0468	0.0552	0.0454	0.6407	0.9283	0.5337	0.7229	0.9014	1.6232	1.758	1.6333	1.7737	1.5438	0.0452
0.000123	0.047	0.0437	0.0452	0.0468	0.0453	0.4955	0.5982	0.3712	0.4601	0.6137	1.1866	1.4416	1.1789	1.4409	1.208	0.068
4.12e-05	0.0477	0.0437	0.0443	0.0441	0.0579	0.2363	0.2697	0.1605	0.2153	0.2532	0.74	0.9337	0.6403	0.9354	0.6146	0.044
1.37e-05	0.0433	0.0459	0.0444	0.0469	0.0431	0.1111	0.1402	0.095	0.1093	0.1164	0.331	0.458	0.3108	0.4514	0.3302	0.0485
4.57e-06	0.0537	0.0453	0.0443	0.0424	0.0439	0.0727	0.075	0.0603	0.083	0.0705	0.1657	0.2173	0.1613	0.2186	0.1764	0.0502
AUC
Naive/BSA	Pre-immune/BSA	Pre-immune/Headless+WT
0.8751	38.74	57.85
0.3313	41.78	58.91
0.6403	34.58	56.05
0.9542	38.57	64.05
0.3018	43.3	57.84
Fig.4C
Antibody Dilution	Naive/BSA					Pre-immune/BSA					Pre-immune/Headless+WT					Blank
0.00333	0.239	0.6013	0.4798	0.139	0.1164	2.4622	2.3562	2.5986	2.6875	2.7921	3.5151	3.4989	3.2433	3.2745	3.3572	0.066
0.00111	0.1747	0.3023	0.2256	0.1173	0.0843	2.3998	1.243	1.6215	1.9154	1.8521	3.2424	3.2398	3.4366	2.906	2.8738	0.0695
0.00037	0.1291	0.1681	0.1364	0.0934	0.0732	1.1432	0.6327	0.7071	0.9288	1.0482	3.1947	2.909	2.8	2.4726	1.86	0.0679
0.00012	0.1068	0.1265	0.098	0.0828	0.0689	0.5139	0.297	0.3307	0.461	0.4658	1.2119	2.1859	2.0172	1.6905	1.0728	0.0794
4.1e-05	0.0979	0.1093	0.0842	0.0845	0.0631	0.2513	0.1792	0.1738	0.2109	0.2154	0.6187	1.1712	1.0324	0.9002	0.4421	0.0658
1.4e-05	0.1315	0.118	0.087	0.0881	0.0625	0.1954	0.1304	0.1201	0.1444	0.119	0.2932	0.5244	0.6158	0.4003	0.2345	0.0752
4.6e-06	0.0365	0.1174	0.0773	0.0819	0.0645	0.0352	0.0974	0.0723	0.1107	0.0873	0.1465	0.2601	0.2426	0.2072	0.1512	0.0851
AUC
Naive/BSA	Pre-immune/BSA	Pre-immune/Headless+WT
3.714	67.11	102.8
9.856	45.88	103.1
7.148	54.59	102.3
1.525	61.26	92.52
0.6717	62.08	88.64
Fig.4D
Antibody Dilution	Naive/BSA					Pre-immune/BSA					Pre-immune/Headless+WT					Blank
0.003333	0.1416	0.2142	0.1456	0.1104	0.0968	0.2597	0.2098	0.353	0.3913	0.3195	1.8438	2.1336	1.2833	1.8287	2.2024	0.0575
0.001111	0.1084	0.1545	0.1162	0.0823	0.0749	0.1704	0.1417	0.207	0.1293	0.1818	1.0457	1.8882	0.8354	1.53	1.7567	0.0548
0.00037	0.0781	0.1198	0.09	0.0793	0.0661	0.1164	0.1039	0.1459	0.1433	0.1162	0.4048	1.5464	0.5354	1.3226	1.5069	0.0615
0.000123	0.0747	0.0975	0.0869	0.0732	0.0595	0.0962	0.0901	0.109	0.1026	0.0921	0.1918	1.3282	0.3087	1.034	1.0708	0.0625
4.12e-05	0.0746	0.0864	0.0717	0.0633	0.0636	0.0784	0.0701	0.0875	0.0842	0.0778	0.1291	0.7217	0.1896	0.7762	0.7213	0.0626
1.37e-05	0.0755	0.0852	0.0739	0.0697	0.0684	0.0826	0.0719	0.0791	0.0771	0.0742	0.0933	0.495	0.1268	0.4422	0.4564	0.0644
4.57e-06	0.0777	0.0846	0.0773	0.0719	0.069	0.0747	0.0746	0.0808	0.0718	0.0744	0.0798	0.2642	0.0911	0.3263	0.3001	0.0737
AUC
Naive/BSA	Pre-immune/BSA	Pre-immune/Headless+WT
1.669	4.127	36.31
3.411	3.069	59.92
1.906	5.878	27.84
0.9316	5.126	49.66
0.5878	4.951	58.11
Fig.4E
Antibody Dilution	Naive/BSA					Pre-immune/BSA					Pre-immune/Headless+WT					Blank
0.00333	0.0642	0.0857	0.0869	0.0651	0.0598	0.2121	0.2677	0.2221	0.2364	0.2006	0.5626	0.3523	0.4842	0.322	0.4366	0.0557
0.00111	0.0553	0.071	0.0666	0.0671	0.0621	0.1452	0.1851	0.1938	0.1442	0.1354	0.4288	0.21	0.391	0.2517	0.3063	0.0666
0.00037	0.052	0.0723	0.0566	0.0661	0.0616	0.0967	0.1303	0.1361	0.1086	0.0894	0.2785	0.1631	0.2531	0.1843	0.2033	0.0612
0.00012	0.0543	0.0725	0.066	0.064	0.0627	0.0761	0.0993	0.0925	0.0717	0.077	0.197	0.1438	0.1672	0.1345	0.133	0.0626
4.1e-05	0.0612	0.0761	0.0662	0.0668	0.0661	0.0715	0.0875	0.0783	0.0632	0.0701	0.1469	0.0923	0.1159	0.0947	0.0897	0.0668
1.4e-05	0.0534	0.0758	0.0662	0.0648	0.0624	0.0643	0.0798	0.0695	0.06	0.0653	0.0986	0.0646	0.0844	0.0736	0.0759	0.0684
4.6e-06	0.0568	0.0667	0.0579	0.0569	0.0626	0.0553	0.0713	0.0628	0.0524	0.0632	0.0751	0.0498	0.0639	0.0634	0.0715	0.0586
AUC
Naive/BSA	Pre-immune/BSA	Pre-immune/Headless+WT
0.1706	3.072	12.3
0.4481	4.495	6.038
0.3395	4.128	10.68
0.1101	3.374	6.411
0.05142	2.763	8.581
Fig.4F
Naive/BSA	Pre-immune/BSA	Pre-immune/Headless+WT
5	20	320
5	40	320
5	80	640
5	80	640
5	80	320
Fig.4G
Naive/BSA	Pre-immune/BSA	Pre-immune/Headless+WT
0.5	1.69909	3.76622
0.5	2.50063	3.63364
0.5	2.62116	3.42873
0.5	2.42228	3.76622
0.5	2.48255	3.30217
Fig.4H
Naive/BSA	Pre-immune/BSA	Pre-immune/Headless+WT
10	640	640
10	320	1280
10	320	640
10	10	640
20	80	640
Fig.4I
Antibody Dilution	Naive/BSA					Pre-immune/BSA					Pre-immune/Headless+WT
0.1	219	168	184	178	173	1169	2876	2448	2148	1112	7993	9669	9915	9418	12855
0.033333	159	190	196	197	169	338	1163	931	834	304	3386	7709	7133	4445	10357
0.011111	198	163	209	183	159	237	373	336	386	197	2639	6245	5760	2273	9339
0.003704	228	242	255	220	198	186	217	246	252	182	1058	4305	4045	1014	7735
Fig.4J
Antibody Dilution	Naive/BSA					Pre-immune/BSA					Pre-immune/Headless+WT
0.1	80	72	75	71	77	61	393	574	179	120	584	1337	577	545	550
0.033333	78	72	79	78	75	75	229	292	105	96	640	1243	451	603	722
0.011111	89	71	94	90	89	72	154	172	73	92	338	756	312	553	808
0.003704	75	88	72	83	91	98	105	111	80	72	204	333	208	495	654
Fig.4K
Antibody Dilution	Naive/BSA					Pre-immune/BSA					Pre-immune/Headless+WT					Blank
0.003333	0.2501	0.296	0.2464	0.1912	0.1981	0.7406	0.9423	1.0122	0.8981	0.9312	1.1973	1.2915	1.3855	1.4751	1.2323	0.039
0.001111	0.1127	0.1477	0.1033	0.1063	0.0987	0.3705	0.7899	0.8392	1.069	0.554	0.9971	1.0369	1.2219	1.2464	1.0035	0.0401
0.00037	0.0633	0.0901	0.0628	0.0633	0.0639	0.1813	0.4984	0.5373	0.2748	0.28	0.9063	0.8417	0.9639	1.0686	0.8879	0.0401
0.000123	0.0479	0.0599	0.0478	0.047	0.0462	0.0904	0.2639	0.2793	0.1327	0.1279	0.7558	0.5392	0.7392	0.8832	0.7429	0.0402
4.12e-05	0.042	0.0466	0.043	0.042	0.0413	0.0562	0.1323	0.1294	0.0706	0.0706	0.4979	0.2912	0.4569	0.6041	0.5678	0.0405
1.37e-05	0.0401	0.042	0.0445	0.0402	0.0407	0.0461	0.0762	0.0743	0.05	0.0581	0.2726	0.1384	0.2538	0.3605	0.4033	0.0403
4.57e-06	0.0595	0.0404	0.0399	0.04	0.0389	0.0419	0.053	0.0549	0.0454	0.0511	0.1436	0.0816	0.1298	0.184	0.2379	0.0419
Naive/BSA	Pre-immune/BSA	Pre-immune/Headless+WT
3.531	13.46	32.78
4.714	23.81	33.6
3.349	25.54	38.43
2.78	26.1	40.65
2.745	18.86	33.22
Fig.4L
Day	Naive/BSA					Pre-immune/BSA					Pre-immune/Headless+WT
0	100	100	100	100	100		100	100	100	100	100	100	100	100	100
1	99.7555	99.7292	100.343	97.7262	101.224		101.37	98.2544	98.4004	103.378	102.413	104.381	101.225	103.187	104.895
2	95.3545	99.7292	98.3847	95.791	98.9989		101.918	100.249	98.4004	102.354	104.558	104.381	99.0943	101.026	103.147
3	97.7995	89.3502	95.9373	89.9855	95.1057		103.014	101.746	97.9157	102.866	107.239	105.67	103.356	102.107	104.895
4	87.5306	82.13	88.5952	82.2448	88.4316		103.562	100.748	97.4309	103.378	106.702	103.737	104.422	102.647	105.478
5	84.1076	77.1661	87.1268	77.8907	80.6452		103.562	98.7531	99.3698	103.378	107.239	106.314	104.955	104.268	107.226
6	80.6846	72.6534	85.6583	74.0203	77.8643		106.849	100.748	98.8851	105.425	108.847	105.026	104.422	104.808	107.809
7	75.3056		79.2952		73.4149		107.397	102.743	101.309	105.937	108.847	106.959	104.955	106.969	109.557
8	71.8826		75.3793				108.493	104.239	102.763	104.913	110.456	109.536	108.684	105.889	109.557
9							107.945	101.247	99.8546	107.472	109.92	107.603	108.151	105.889	108.392
10							107.945	104.738	103.732	108.495	108.847	106.314	107.086	106.969	108.974
11							108.493	104.239	103.248	107.984	109.383	104.381	108.151	106.969	109.557
12							109.589	106.234	102.763	109.519	106.702	105.67	107.086	106.969	110.14
13							113.973	106.733	106.641	109.007	112.601	107.603	108.684	109.13	114.802
14							115.068	112.219	106.641	110.031	113.137	110.18	109.217	111.831	115.385
Fig.4M
Days post infection	Naive/BSA	Pre-immune/BSA	Pre-immune/Headless+WT
6	1
6	1
7	1
8	1
9	1
14		0	0
14		0	0
14		0	0
14			0
14			0

## Sheet: Figure 5
Fig.5B
Day -3 Naïve
Antibody Dilution	Naive/BSA				Pre-immune/BSA				Pre-immune/Headless+WT				Pre-immune/WT				Blank
0.0333	0.2152	0.3408	0.2489	0.2571	0.2104	0.2485	0.2594	0.5417	0.3563	0.3126	0.1754	0.2207	0.4579	0.3481	0.3416	0.3601	0.0436
0.01111	0.1852	0.2603	0.123	0.1378	0.1232	0.1412	0.1418	0.267	0.2058	0.1499	0.1258	0.1171	0.2237	0.2067	0.21	0.179	0.0466
0.003703	0.0871	0.1426	0.087	0.1056	0.0803	0.0961	0.0976	0.1561	0.1246	0.0884	0.0771	0.0776	0.1139	0.1126	0.1394	0.1308	0.0482
0.001234	0.0771	0.1668	0.0664	0.0632	0.0677	0.0634	0.0748	0.1094	0.0824	0.0659	0.0592	0.0586	0.0751	0.0719	0.1264	0.1156	0.0538
0.000411	0.0592	0.0735	0.0624	0.0576	0.0593	0.0609	0.0618	0.0898	0.0634	0.0616	0.0594	0.055	0.0664	0.061	0.0698	0.0701	0.0484
0.000137	0.0702	0.0548	0.0658	0.0623	0.0618	0.0652	0.0625	0.0901	0.0745	0.0663	0.0587	0.0601	0.064	0.0599	0.0633	0.0805	0.0564
4.57e-05	0.0607	0.06	0.0725	0.0736	0.076	0.0831	0.0672	0.0879	0.0809	0.0789	0.0709	0.0868	0.0532	0.0591	0.0776	0.0664	0.0332
Day 25 Pre-immune
Antibody Dilution	Naive/BSA				Pre-immune/BSA				Pre-immune/Headless+WT				Pre-immune/WT				Blank
0.0333	0.2555	0.2498	0.2583	0.4199	0.7738	1.1742	1.0798	1.2056	1.0758	1.2452	1.1922	1.3026	1.1755	0.9431	0.6293	1.1309	0.0482
0.01111	0.139	0.1401	0.1362	0.2018	0.416	0.933	0.7311	0.8568	0.6161	0.8745	0.8727	1.0094	0.7756	0.5458	0.372	0.7961	0.0416
0.003703	0.0758	0.0803	0.1035	0.1493	0.2023	0.4757	0.374	0.424	0.2993	0.4307	0.5424	0.5859	0.3928	0.2873	0.1801	0.4489	0.0575
0.001234	0.0545	0.0615	0.068	0.0694	0.1054	0.232	0.1656	0.1869	0.1293	0.2619	0.2531	0.2552	0.1814	0.1362	0.0959	0.2045	0.0552
0.000411	0.0572	0.0563	0.055	0.0621	0.0687	0.1171	0.0927	0.1049	0.0772	0.1248	0.1221	0.1283	0.0917	0.0769	0.0718	0.0982	0.0544
0.000137	0.0567	0.054	0.0705	0.0665	0.0587	0.0767	0.0555	0.0745	0.0674	0.085	0.0742	0.0924	0.0707	0.0604	0.0594	0.0663	0.0533
4.57e-05	0.0484	0.0884	0.0927	0.0785	0.1056	0.0789	0.0807	0.0826	0.0751	0.0705	0.0996	0.0399	0.0834	0.0609	0.0902	0.0934	0.0575
Day 53 post-vaccination
Antibody Dilution	Naive/BSA				Pre-immune/BSA				Pre-immune/Headless+WT				Pre-immune/WT				Blank
0.0333	0.321	0.3815	0.4603	0.3211	0.9187	1.2846	1.1856	1.3148	1.548	1.6202	1.649	1.6809	1.7748	1.4236	1.3514	1.6557	0.0491
0.01111	0.1719	0.1786	0.2311	0.1687	0.5722	0.9694	0.6919	0.8408	1.386	1.4765	1.5868	1.4578	1.5225	1.0978	0.9786	1.3061	0.0494
0.003703	0.0965	0.0949	0.1233	0.0935	0.2546	0.5274	0.3728	0.4498	0.9289	1.1092	1.025	1.1184	1.2438	0.7572	0.4324	0.7418	0.0511
0.001234	0.0645	0.068	0.0727	0.0665	0.1274	0.2647	0.1782	0.2144	0.4694	0.7667	0.5727	0.6694	0.7353	0.3739	0.2096	0.4637	0.0501
0.000411	0.0592	0.0574	0.0559	0.0538	0.0783	0.1468	0.0866	0.1059	0.2263	0.3501	0.3053	0.3338	0.3808	0.1721	0.1108	0.196	0.0526
0.000137	0.0557	0.0591	0.0507	0.0568	0.0599	0.105	0.0702	0.0707	0.1096	0.1536	0.1283	0.1817	0.1798	0.0877	0.096	0.0998	0.0578
4.57e-05	0.0799	0.0745	0.04	0.0905	0.0736	0.0924	0.0689	0.1055	0.1026	0.0826	0.0974	0.1326	0.1066	0.0919	0.1032	0.0893	0.0701
AUC
Day -3 Naïve				Day 25 Pre-immune				Day 53 post-vaccination
Naive/BSA	Pre-immune/BSA	Pre-immune/Headless+WT	Pre-immune/WT	Naive/BSA	Pre-immune/BSA	Pre-immune/Headless+WT	Pre-immune/WT	Naive/BSA	Pre-immune/BSA	Pre-immune/Headless+WT	Pre-immune/WT
4.164	3.143	6.232	7.558	3.654	14.22	21.06	25.08	4.929	18.38	41.39	48.02
7.095	3.905	4.711	6.073	3.641	27.9	27.66	18.49	5.696	29.94	44.98	34.7
3.601	4.06	2.763	6.278	3.806	23.24	27.58	11.84	7.494	23.79	46.17	30.23
3.994	9.412	3.137	5.967	6.801	26.79	31.05	25.21	4.869	27.87	45.26	40.45
Fig.5C
Day -3 Naïve
Antibody Dilution	Naive/BSA				Pre-immune/BSA				Pre-immune/Headless+WT				Pre-immune/WT				Blank
0.0333	0.1472	0.1243	0.1698	0.26	0.1154	0.1091	0.2053	0.2087	0.2517	0.1046	0.0813	0.0845	0.2145	0.174	0.3396	0.1496	0.0528
0.01111	0.0836	0.0787	0.0961	0.1472	0.0748	0.0765	0.1156	0.1143	0.1348	0.0732	0.0612	0.0621	0.1091	0.1008	0.2379	0.0983	0.0551
0.003703	0.0736	0.0616	0.0677	0.0874	0.0642	0.0629	0.0785	0.0783	0.0796	0.0602	0.0518	0.0552	0.0753	0.0676	0.136	0.0586	0.0559
0.001234	0.0507	0.0527	0.0498	0.0644	0.0587	0.0671	0.0663	0.0611	0.0609	0.0615	0.0517	0.0502	0.0616	0.0578	0.0847	0.0326	0.0598
0.000411	0.0502	0.055	0.0559	0.0537	0.065	0.0568	0.0551	0.0511	0.0595	0.0607	0.0515	0.0517	0.0605	0.0508	0.044	0.0579	0.0637
0.000137	0.0504	0.0317	0.0435	0.0562	0.0565	0.0672	0.0593	0.0566	0.0521	0.0565	0.0591	0.0595	0.0582	0.0545	0.0601	0.0504	0.0575
4.57e-05	0.0708	0.0709	0.0635	0.062	0.0604	0.0632	0.0595	0.0624	0.0502	0.0584	0.0703	0.0789	0.0612	0.0521	0.0537	0.0589	0.066
Day 25 Pre-immune
Antibody Dilution	Naive/BSA				Pre-immune/BSA				Pre-immune/Headless+WT				Pre-immune/WT				Blank
0.0333	0.1011	0.1034	0.2094	0.1749	0.7642	1.1069	0.8601	0.9364	0.6081	0.951	1.1582	1.1053	1.02	0.9191	0.4551	0.9977	0.0567
0.01111	0.0696	0.0671	0.1302	0.0894	0.3745	0.8486	0.4397	0.482	0.3205	0.5977	0.7362	0.6324	0.5799	0.5125	0.2507	0.6075	0.0578
0.003703	0.0568	0.0534	0.1077	0.0605	0.1741	0.361	0.1812	0.2107	0.1529	0.29	0.3625	0.2929	0.2491	0.1925	0.1495	0.2833	0.0624
0.001234	0.0538	0.0533	0.0624	0.0664	0.0896	0.1749	0.0926	0.1028	0.0824	0.1484	0.1722	0.1288	0.1289	0.1076	0.0934	0.1542	0.0603
0.000411	0.0536	0.0511	0.0527	0.0457	0.0648	0.0938	0.0605	0.0651	0.0609	0.0912	0.0885	0.0737	0.0759	0.0687	0.0583	0.0787	0.0632
0.000137	0.0589	0.0542	0.057	0.0533	0.0613	0.0722	0.0522	0.0584	0.0563	0.0756	0.0662	0.0617	0.0638	0.058	0.0611	0.0647	0.0588
4.57e-05	0.0935	0.0871	0.0738	0.0329	0.0728	0.0905	0.0675	0.0744	0.0683	0.0798	0.0807	0.0741	0.0808	0.0717	0.0759	0.0899	0.0725
Day 53 post-vaccination
Antibody Dilution	Naive/BSA				Pre-immune/BSA				Pre-immune/Headless+WT				Pre-immune/WT				Blank
0.0333	0.0846	0.1105	0.2685	0.1974	0.9721	1.3129	1.117	1.1636	1.4429	1.5693	1.3859	1.3749	1.4043	1.8069	1.281	1.4022	0.0547
0.01111	0.0599	0.0676	0.1377	0.1084	0.4635	0.8213	0.6032	0.6695	1.13	1.2154	1.082	1.1617	1.1932	1.1458	0.7587	0.9939	0.0573
0.003703	0.0477	0.0524	0.0825	0.0653	0.2108	0.4273	0.2711	0.3065	0.727	0.8725	0.6614	0.7478	0.886	0.773	0.3854	0.5775	0.059
0.001234	0.0494	0.0476	0.0546	0.0531	0.1082	0.2075	0.1366	0.1269	0.3332	0.4127	0.3294	0.4369	0.4539	0.7899	0.1606	0.2571	0.0629
0.000411	0.0477	0.0483	0.0485	0.0488	0.0663	0.1019	0.0724	0.071	0.1486	0.1831	0.1415	0.188	0.2167	0.1444	0.0838	0.1154	0.0607
0.000137	0.053	0.0508	0.0517	0.0465	0.0579	0.0983	0.0532	0.0549	0.0826	0.0947	0.0784	0.0982	0.1074	0.0325	0.0584	0.0702	0.0618
4.57e-05	0.0703	0.0639	0.0606	0.0709	0.0664	0.0741	0.0705	0.0718	0.0814	0.0913	0.0661	0.0746	0.0762	0.0848	0.0675	0.0644	0.0729
AUC
Day -3 Naïve				Day 25 Pre-immune				Day 53 post-vaccination
Naive/BSA	Pre-immune/BSA	Pre-immune/Headless+WT	Pre-immune/WT	Naive/BSA	Pre-immune/BSA	Pre-immune/Headless+WT	Pre-immune/WT	Naive/BSA	Pre-immune/BSA	Pre-immune/Headless+WT	Pre-immune/WT
1.431	0.8979	3.376	2.562	0.575	13.03	10.38	19.35	0.3457	16.88	34.93	36.46
1.05	0.8583	0.7371	1.951	0.581	24.93	19.09	16.91	0.6873	27.21	38.47	40.17
1.838	2.579	0.3242	6.193	2.886	15.09	23.83	7.647	3.541	20.9	33.25	25.63
3.695	2.591	0.3598	1.639	1.677	16.73	21.28	19.72	2.243	22.55	34.94	31.58
Fig.5D
Day -3 Naïve
Antibody Dilution	Naive/BSA				Pre-immune/BSA				Pre-immune/Headless+WT				Pre-immune/WT				Blank
0.0333	0.1176	0.2412	0.1498	0.2058	0.1123	0.1071	0.158	0.3108	0.1541	0.1056	0.077	0.08	0.1401	0.1467	0.2703	0.1343	0.0511
0.01111	0.084	0.1281	0.0884	0.135	0.0467	0.0757	0.1124	0.2299	0.126	0.0739	0.0633	0.066	0.0851	0.1291	0.2214	0.0756	0.053
0.003703	0.0568	0.1089	0.0626	0.0874	0.06	0.0647	0.0748	0.1339	0.0632	0.0698	0.0592	0.0606	0.0674	0.0699	0.113	0.0648	0.056
0.001234	0.0725	0.102	0.0709	0.0744	0.057	0.0555	0.0616	0.0977	0.0563	0.0616	0.0547	0.0534	0.061	0.0602	0.1147	0.0847	0.0567
0.000411	0.0605	0.0755	0.0576	0.0613	0.065	0.0554	0.0579	0.0876	0.0591	0.0613	0.0559	0.0587	0.0561	0.0575	0.0674	0.0577	0.0567
0.000137	0.0602	0.0808	0.0574	0.06	0.0589	0.0614	0.0586	0.0837	0.0578	0.0643	0.0567	0.0633	0.059	0.0554	0.0576	0.0549	0.0546
4.57e-05	0.0638	0.0632	0.0711	0.0796	0.068	0.0651	0.0739	0.0904	0.0668	0.0724	0.0587	0.0628	0.0644	0.0791	0.0713	0.071	0.0818
Day 25 Pre-immune
Antibody Dilution	Naive/BSA				Pre-immune/BSA				Pre-immune/Headless+WT				Pre-immune/WT				Blank
0.0333	0.0919	0.1194	0.1642	0.3116	0.2332	0.9268	0.5389	0.5194	0.4229	0.4083	0.6145	0.7196	0.3896	0.6411	0.4006	0.6886	0.0562
0.01111	0.0735	0.0814	0.0981	0.1799	0.1205	0.3951	0.2202	0.2156	0.1953	0.1882	0.276	0.2805	0.1751	0.2696	0.2103	0.2712	0.0535
0.003703	0.064	0.0639	0.0755	0.0653	0.0817	0.1749	0.1081	0.1107	0.1018	0.1139	0.1266	0.1262	0.0987	0.1395	0.1275	0.1354	0.0565
0.001234	0.056	0.0571	0.0609	0.0596	0.0629	0.0975	0.0733	0.0758	0.0642	0.0835	0.0789	0.0761	0.0601	0.0724	0.0854	0.0825	0.0556
0.000411	0.0615	0.0592	0.0559	0.0595	0.0641	0.0714	0.0601	0.0611	0.0605	0.0736	0.1098	0.0646	0.0623	0.0671	0.0671	0.0637	0.0535
0.000137	0.0598	0.0574	0.0525	0.1007	0.062	0.0711	0.0563	0.0612	0.0597	0.0783	0.0564	0.0635	0.0629	0.0646	0.0596	0.0597	0.0591
4.57e-05	0.065	0.0543	0.0323	0.0704	0.0744	0.074	0.0575	0.0589	0.0593	0.0809	0.0342	0.0451	0.0744	0.0647	0.0589	0.0582	0.0718
Day 53 post-vaccination
Antibody Dilution	Naive/BSA				Pre-immune/BSA				Pre-immune/Headless+WT				Pre-immune/WT				Blank
0.0333	0.0883	0.1453	0.1916	0.2318	0.2498	0.7544	0.5282	0.4682	2.2941	2.8345	2.2552	2.0276	0.9675	1.1039	0.5923	1.0378	0.0583
0.01111	0.0655	0.0882	0.1142	0.1297	0.1149	0.2955	0.2099	0.2111	1.5426	2.2587	0.9189	0.9241	0.4828	0.4944	0.3009	0.4427	0.0526
0.003703	0.0653	0.0676	0.0825	0.0852	0.0757	0.1489	0.11	0.1127	0.7424	1.2858	0.3775	0.4009	0.154	0.2432	0.1958	0.2178	0.0656
0.001234	0.0552	0.0573	0.0662	0.0667	0.0597	0.0831	0.0788	0.0788	0.356	0.5276	0.1579	0.1963	0.1049	0.1122	0.0975	0.1164	0.057
0.000411	0.0566	0.0603	0.063	0.0544	0.0592	0.0751	0.0654	0.0687	0.079	0.2266	0.0914	0.1252	0.0913	0.0836	0.0707	0.0808	0.0595
0.000137	0.0558	0.0579	0.0621	0.0557	0.0565	0.067	0.069	0.0674	0.0885	0.1153	0.0772	0.1346	0.0329	0.0843	0.0666	0.0682	0.0557
4.57e-05	0.0633	0.0562	0.0912	0.089	0.0564	0.0619	0.0314	0.0891	0.0776	0.0885	0.0949	0.1123	0.0752	0.0801	0.0809	0.0894	0.0583
AUC
Day -3 Naïve				Day 25 Pre-immune				Day 53 post-vaccination
Naive/BSA	Pre-immune/BSA	Pre-immune/Headless+WT	Pre-immune/WT	Naive/BSA	Pre-immune/BSA	Pre-immune/Headless+WT	Pre-immune/WT	Naive/BSA	Pre-immune/BSA	Pre-immune/Headless+WT	Pre-immune/WT
1.047	0.557	2.08	1.344	0.6362	2.999	6.309	5.62	0.4811	3.058	50.66	16.94
3.388	0.824	0.811	2.081	1.057	15.28	6.145	10.03	1.46	11.74	70.31	19.08
1.493	1.985	0.284	5.124	1.865	8.01	9.803	6.449	2.45	7.759	38.88	10.27
2.935	5.791	0.363	1.166	4.665	7.743	11	10.58	3.136	7.127	36.64	17.46
Fig.5E
Day -3 Naïve
Antibody Dilution	Naive/BSA				Pre-immune/BSA				Pre-immune/Headless+WT				Pre-immune/WT				Blank
0.0333	0.2495	0.3418	0.2515	0.3401	0.1992	0.1652	0.2955	0.4696	0.2955	0.1622	0.1556	0.1363	0.3152	0.2642	0.3846	0.2671	0.0541
0.01111	0.1497	0.1738	0.1269	0.1931	0.1083	0.0972	0.1553	0.2798	0.1621	0.1034	0.0875	0.0849	0.1481	0.1357	0.2097	0.1232	0.0505
0.003703	0.1285	0.1121	0.0865	0.109	0.0754	0.0795	0.0983	0.177	0.0948	0.0766	0.0775	0.0694	0.0873	0.0862	0.1796	0.1342	0.0549
0.001234	0.1352	0.0871	0.0754	0.083	0.0728	0.0686	0.0761	0.14	0.0748	0.0731	0.0661	0.06	0.0766	0.0716	0.1055	0.0873	0.0577
0.000411	0.1224	0.0867	0.0702	0.0808	0.0677	0.0738	0.072	0.1235	0.0703	0.0712	0.0817	0.0569	0.0706	0.067	0.0699	0.0848	0.0585
0.000137	0.1037	0.0844	0.0826	0.078	0.0737	0.0876	0.078	0.1148	0.0947	0.1	0.0663	0.0653	0.0825	0.0865	0.1014	0.0992	0.0626
4.57e-05	0.0329	0.0781	0.1005	0.1052	0.1005	0.0338	0.0947	0.0675	0.0627	0.0817	0.0969	0.0604	0.0803	0.0795	0.079	0.1029	0.0711
Day 25 Pre-immune
Antibody Dilution	Naive/BSA				Pre-immune/BSA				Pre-immune/Headless+WT				Pre-immune/WT				Blank
0.0333	0.1164	0.1749	0.3275	0.2775	0.3006	0.7602	1.062	0.6201	0.4129	0.5907	0.6101	0.6988	0.6204	0.3206	0.2695	0.4504	0.0533
0.01111	0.0837	0.1114	0.166	0.1228	0.1439	0.3549	0.4944	0.2735	0.1793	0.2819	0.2637	0.309	0.2635	0.1386	0.1593	0.2093	0.0535
0.003703	0.0686	0.0745	0.1031	0.1115	0.0897	0.1482	0.2106	0.1315	0.1064	0.1445	0.1382	0.1504	0.1305	0.0779	0.1081	0.1114	0.0542
0.001234	0.0561	0.0629	0.1017	0.067	0.0615	0.0886	0.1119	0.083	0.0736	0.1249	0.0888	0.091	0.0779	0.0662	0.0757	0.0739	0.0548
0.000411	0.0671	0.0564	0.1064	0.074	0.0595	0.064	0.0753	0.0658	0.0663	0.0991	0.0655	0.0699	0.0639	0.0614	0.0613	0.0642	0.0578
0.000137	0.0634	0.0653	0.1015	0.0746	0.0627	0.0686	0.0742	0.0657	0.0728	0.0973	0.0709	0.0665	0.0652	0.0617	0.0704	0.0672	0.0677
4.57e-05	0.1228	0.1067	0.0414	0.043	0.1102	0.0305	0.0881	0.0589	0.0996	0.0955	0.0337	0.0977	0.0827	0.099	0.0453	0.0641	0.0712
Day 53 post-vaccination
Antibody Dilution	Naive/BSA				Pre-immune/BSA				Pre-immune/Headless+WT				Pre-immune/WT				Blank
0.0333	0.1296	0.175	0.2942	0.2172	0.4714	0.9121	0.7359	0.6298	1.0205	1.5461	1.1688	1.3518	1.372	0.8023	1.2802	0.9293	0.0562
0.01111	0.0877	0.1042	0.149	0.1266	0.207	0.5559	0.4335	0.386	0.4759	0.8466	0.5665	0.6785	0.696	0.4653	0.4666	0.5471	0.0532
0.003703	0.0671	0.0746	0.0927	0.0815	0.102	0.2475	0.2383	0.1696	0.2214	0.3779	0.2404	0.2937	0.3829	0.2338	0.2018	0.2595	0.0532
0.001234	0.0649	0.0642	0.0704	0.0641	0.0746	0.1539	0.1208	0.0949	0.1152	0.1684	0.1262	0.1954	0.1825	0.0947	0.1742	0.1342	0.0527
0.000411	0.063	0.0624	0.0621	0.059	0.0658	0.1267	0.0792	0.0754	0.0813	0.0985	0.0845	0.122	0.1978	0.0743	0.0666	0.0907	0.0557
0.000137	0.0617	0.0606	0.0607	0.0606	0.0654	0.0909	0.0717	0.0737	0.0651	0.0762	0.074	0.1155	0.1294	0.0775	0.0734	0.0724	0.0626
4.57e-05	0.1024	0.096	0.0739	0.0585	0.0921	0.1006	0.0677	0.0944	0.1015	0.0578	0.0945	0.032	0.064	0.0557	0.073	0.0843	0.071
AUC
Day -3 Naïve				Day 25 Pre-immune				Day 53 post-vaccination
Naive/BSA	Pre-immune/BSA	Pre-immune/Headless+WT	Pre-immune/WT	Naive/BSA	Pre-immune/BSA	Pre-immune/Headless+WT	Pre-immune/WT	Naive/BSA	Pre-immune/BSA	Pre-immune/Headless+WT	Pre-immune/WT
3.984	2.415	4.382	4.358	1.059	4.099	5.977	9.647	1.302	7.05	17.79	25.93
5.182	1.89	1.944	3.594	2.151	12.66	9.762	4.193	2.085	17.99	29.97	15.23
3.332	4.3	1.629	6.546	4.887	18.42	9.593	4.096	4.169	14.09	20.89	20.52
5.424	8.602	1.311	3.717	3.655	9.805	11.31	6.858	2.915	11.83	24.98	18.05
Fig.5F
Naive/BSA	Pre-immune/BSA	Pre-immune/Headless+WT	Pre-immune/WT
5	5	80	160
5	40	80	80
5	20	80	40
5	20	160	80
Fig.5G
Naive/BSA	Pre-immune/BSA	Pre-immune/Headless+WT	Pre-immune/WT
0.5	1.8377	3.01289	3.06412
0.5	2.2686	3.0822	2.59404
0.5	1.84674	2.83209	2.04863
0.5	1.7925	3.41065	2.50063
Fig.5H
Naive/BSA	Pre-immune/BSA	Pre-immune/Headless+WT	Pre-immune/WT
20	80	640	160
20	160	320	640
20	320	640	640
20	320	640	1280
Fig.5I
Antibody Dilution	Naive/BSA				Pre-immune/BSA				Pre-immune/WT				Pre-immune/Headless+WT				Blank
0.0333	0.0912	0.0717	0.091	0.0608	0.2931	0.3554	0.3532	0.4077	0.7166	0.4931	0.4147	0.6022	0.5341	0.6768	0.9309	0.5719	0.0407
0.01111	0.0713	0.0595	0.0617	0.0507	0.1491	0.2341	0.1941	0.222	0.6194	0.393	0.2812	0.4745	0.419	0.5413	0.7406	0.4898	0.0416
0.003703	0.063	0.0488	0.056	0.0481	0.089	0.1284	0.0951	0.113	0.5148	0.2154	0.1618	0.2852	0.2804	0.4161	0.4493	0.3432	0.0412
0.001234	0.0502	0.0448	0.0565	0.0476	0.0584	0.063	0.0617	0.0646	0.2807	0.1463	0.1772	0.1927	0.1303	0.2176	0.2573	0.2209	0.042
0.000411	0.0515	0.071	0.0514	0.0494	0.051	0.0525	0.0559	0.0558	0.1484	0.0749	0.0594	0.0915	0.0685	0.1182	0.121	0.1282	0.0419
0.000137	0.0535	0.0461	0.0493	0.0476	0.0514	0.0496	0.0491	0.0508	0.0778	0.0572	0.0522	0.0578	0.0521	0.0697	0.0794	0.0778	0.0424
4.57e-05	0.0691	0.0487	0.0545	0.0506	0.047	0.0641	0.0506	0.0546	0.063	0.056	0.0528	0.0518	0.054	0.0539	0.0615	0.0569	0.0427
Naive/BSA	Pre-immune/BSA	Pre-immune/Headless+WT	Pre-immune/WT
1.112	4.643	12.39	18.83
0.6503	6.796	16.62	11.26
0.9419	6.014	22.62	8.508
0.3888	7.125	14.35	14.1
Fig.5J
DPI	Naive/BSA				Pre-immune/BSA				Pre-immune/Headless+WT				Pre-immune/WT
0	100	100	100	100	100	100	100	100	100	100	100	100	100	100	100	100
1	98	101	100	98	102	102	99	103	102	101	99	104	101	102	104	101
2	93	96	95	94	96	95	94	96	95	98	95	101	96	95	100	96
3	91	94	92	92	96	93	96	98	96	99	96	100	96	93	101	97
4	90	92	90	91	96	92	97	97	95	97	95	98	96	92	100	99
5	90	94	89	89	96	91	97	98	93	95	95	100	96	93	99	98
6	89	93	89	89	95	94	98	99	94	97	97	99	96	95	101	100
7	91	93	91	90	98	95	97	99	95	99	98	100	98	97	101	100
8	92	94	93	92	98	96	98	100	97	98	98	99	98	98	103	101
9	94	95	93	94	98	96	98	100	98	90	98	100	99	99	103	102
10	92	95	94	94	98	96	98	101	97	100	98	100	99	98	104	101
11	95	95	94	95	100	96	100	101	98	100	100	102	98	98	104	103
12	95	96	96	97	101	99	99	102		101	100	100	98	101	105	103
13	95	95	96	96	99	97	99	101	100	101	99	101	100	101	104	102
14	96	97	97	98	102	99	99	103	100	102	101	102	100	101	106	103
Fig.5K
_3DPI				2DPI				4DPI				7DPI
Naive/BSA	Pre-immune/BSA	Pre-immune/Headless+WT	Pre-immune/WT	Naive/BSA	Pre-immune/BSA	Pre-immune/Headless+WT	Pre-immune/WT	Naive/BSA	Pre-immune/BSA	Pre-immune/Headless+WT	Pre-immune/WT	Naive/BSA	Pre-immune/BSA	Pre-immune/Headless+WT	Pre-immune/WT
14.67	14.67	14.67	14.67	8486.26	36520.3	401.738	4324.87	15856.9	3232.71	134.216	309.915	14.67	14.67	14.67	14.67
14.67	14.67	14.67	14.67	17473.9	10049.6	501.008	8758.46	10304.4	7268.34	403.846	797.272	14.67	14.67	14.67	14.67
14.67	14.67	14.67	14.67	83105.6	8824.96	604.079	4910.52	37924.3	1840.5	701.641	7811.27	876.719	14.67	14.67	14.67
14.67	14.67	14.67	14.67	13658.8	20420.9	633.582	2022.19	7971.14	718.109	55.914	922.274	14.67	14.67	43.739	255.125
Fig.5L
_3DPI				2DPI				4DPI				7DPI
Naive/BSA	Pre-immune/BSA	Pre-immune/Headless+WT	Pre-immune/WT	Naive/BSA	Pre-immune/BSA	Pre-immune/Headless+WT	Pre-immune/WT	Naive/BSA	Pre-immune/BSA	Pre-immune/Headless+WT	Pre-immune/WT	Naive/BSA	Pre-immune/BSA	Pre-immune/Headless+WT	Pre-immune/WT
10	10	10	10	10000	6000	10	120	4000	1000	10	10	10	10	10	10
10	10	10	10	40000	1200	10	160	6000	200	10	40	10	10	10	10
10	10	10	10	60000	400	40	400	14000	10	10	10	10	10	10	10
10	10	10	10	12000	16000	60	1000	600	40	10	10	10	10	10	10

## Sheet: S1 Fig.
S1 Fig.A
Antibody Dilution	Naive/BSA					Pre-immune/BSA					Pre-immune/Headless+WT					Pre-immune/WT					Blank
0.01	0.2871	0.1372	0.229	0.1509	0.1276	0.6	0.6192	0.6409	0.6438	0.7938	0.7405	0.8892	1.0091	1.1955	0.8042	0.6647	0.709	0.7834	0.8551	1.1471	0.0372
0.003333	0.1476	0.0913	0.1026	0.0779	0.08	0.3952	0.505	0.5321	0.6145	0.6503	0.5326	0.6525	0.8033	0.8901	0.632	0.4448	0.4222	0.5422	0.662	0.7221	0.0368
0.001111	0.0726	0.0607	0.058	0.0542	0.0527	0.2961	0.3901	0.4587	0.4142	0.4423	0.5499	0.5043	0.6519	0.7331	0.5046	0.4329	0.3581	0.4698	0.4999	0.5919	0.0372
0.00037	0.0454	0.0455	0.044	0.0427	0.0435	0.1388	0.2771	0.3626	0.2938	0.3234	0.4531	0.4216	0.5458	0.5851	0.4683	0.4048	0.3591	0.3776	0.3387	0.4376	0.0372
0.000123	0.0396	0.0396	0.0391	0.0388	0.0398	0.0862	0.1626	0.2115	0.176	0.1601	0.4971	0.32	0.3626	0.4819	0.3472	0.3456	0.2471	0.2897	0.206	0.3196	0.0367
4.12e-05	0.0375	0.0377	0.0379	0.0376	0.0375	0.0588	0.0943	0.1061	0.0903	0.0894	0.3612	0.1831	0.2666	0.3898	0.2597	0.1912	0.1681	0.2033	0.1191	0.2233	0.0366
1.37e-05	0.0372	0.0375	0.0374	0.0384	0.0377	0.0435	0.0569	0.0667	0.0596	0.0536	0.2436	0.0976	0.1525	0.2433	0.1748	0.1159	0.0952	0.1123	0.0697	0.1093	0.037
4.57e-06	0.0366	0.0367	0.0374	0.0374	0.0387	0.0386	0.0422	0.0456	0.0438	0.0418	0.137	0.0585	0.0816	0.1315	0.1108	0.063	0.0607	0.0604	0.047	0.0658	0.0368
AUC
Naive/BSA	Pre-immune/BSA	Pre-immune/Headless+WT	Pre-immune/WT
1.384	3.913	5.612	4.735
0.6161	4.688	6.515	4.631
0.9676	5.033	7.878	5.596
0.5911	5.302	9.053	6.374
0.5211	6.015	6.175	7.825
S1 Fig.B
Antibody Dilution	Naive/BSA					Pre-immune/BSA					Pre-immune/Headless+WT					Pre-immune/WT					Blank
0.01	0.0791	0.2403	0.1378	0.0841	0.0701	0.3872	0.4686	0.4434	0.4243	0.4972	0.5896	0.7143	0.5597	0.6478	0.4097	0.5685	0.5125	0.543	0.4502	0.8267	0.0407
0.003333	0.0537	0.1228	0.0804	0.0517	0.0518	0.2148	0.3522	0.3959	0.323	0.3433	0.5143	0.4729	0.4797	0.5498	0.3061	0.3313	0.3728	0.4379	0.3911	0.7805	0.0552
0.001111	0.0455	0.0775	0.0698	0.0458	0.0469	0.129	0.2901	0.3589	0.2776	0.3572	0.4282	0.3919	0.4639	0.521	0.2905	0.322	0.3042	0.3169	0.3148	0.6259	0.0391
0.00037	0.0408	0.0513	0.0452	0.0431	0.0431	0.0712	0.1757	0.2125	0.1644	0.2346	0.3483	0.359	0.3484	0.4018	0.2144	0.2467	0.21	0.2638	0.2062	0.468	0.0392
0.000123	0.0408	0.0443	0.0423	0.0405	0.0433	0.0508	0.1055	0.1102	0.0983	0.1227	0.2666	0.2542	0.2278	0.2928	0.1526	0.1593	0.1387	0.1474	0.125	0.3036	0.0544
4.12e-05	0.042	0.0404	0.0425	0.0406	0.0406	0.0429	0.0597	0.0696	0.0557	0.0756	0.178	0.1406	0.1302	0.2183	0.1261	0.0943	0.0715	0.0986	0.0651	0.1841	0.0417
1.37e-05	0.0857	0.04	0.0402	0.0408	0.04	0.0416	0.0467	0.0716	0.0462	0.0487	0.0939	0.0836	0.0766	0.1194	0.0603	0.0635	0.0508	0.054	0.0482	0.0852	0.0394
4.57e-06	0.0385	0.0389	0.0402	0.0404	0.0396	0.0401	0.0422	0.0478	0.0406	0.0456	0.0644	0.0508	0.0534	0.0681	0.0476	0.0584	0.0425	0.0436	0.0431	0.0545	0.0389
AUC
Naive/BSA	Pre-immune/BSA	Pre-immune/Headless+WT	Pre-immune/WT
0.1678	2.048	4.677	3.563
1.062	3.23	4.856	3.512
0.5174	3.462	4.468	3.951
0.175	2.927	5.2	3.397
0.1299	3.418	2.86	7.009
S1 Fig.C
Antibody Dilution	Naive/BSA					Pre-immune/BSA					Pre-immune/Headless+WT					Pre-immune/WT					Blank
0.01	0.0529	0.0966	0.0506	0.2251	0.2536	0.6285	0.8326	0.4097	0.2498	0.2397	1.5638	1.6329	1.6498	1.5422	1.6603	1.4047	0.7768	1.0433	0.9694	0.7723	0.0406
0.003333	0.0454	0.0545	0.0492	0.0909	0.102	0.2752	0.4934	0.1894	0.1209	0.0947	1.4062	1.5679	1.559	1.4586	1.6534	0.9454	0.4062	0.6835	0.7053	0.4015	0.0387
0.001111	0.0382	0.0491	0.0401	0.0579	0.0622	0.1206	0.2443	0.0934	0.065	0.064	1.0514	1.4355	1.3478	1.2635	1.5033	0.6051	0.2089	0.3616	0.4148	0.2104	0.0393
0.00037	0.0379	0.0409	0.0401	0.0443	0.0461	0.0732	0.1038	0.0581	0.0456	0.0446	0.5773	1.0862	0.8874	0.9507	1.2926	0.2363	0.0956	0.1627	0.2133	0.0966	0.0382
0.000123	0.0373	0.0387	0.0388	0.0391	0.0402	0.0465	0.0605	0.0466	0.0414	0.0373	0.2939	0.633	0.4607	0.5486	0.9837	0.1076	0.0656	0.0823	0.1058	0.0546	0.0384
4.12e-05	0.0376	0.038	0.0377	0.0386	0.038	0.0503	0.0449	0.0418	0.0391	0.0393	0.1258	0.2951	0.1975	0.2546	0.6048	0.0594	0.0427	0.0514	0.0582	0.043	0.0393
1.37e-05	0.0405	0.0332	0.0325	0.0429	0.0383	0.0386	0.0403	0.0415	0.0384	0.0385	0.0641	0.1366	0.092	0.119	0.2718	0.05	0.0562	0.0415	0.0434	0.0398	0.0432
4.57e-06	0.0374	0.0366	0.0369	0.0377	0.0381	0.0384	0.0386	0.0405	0.041	0.0396	0.0472	0.0714	0.06	0.0692	0.1307	0.0394	0.043	0.0515	0.0418	0.0377	0.0386
AUC
Naive/BSA	Pre-immune/BSA	Pre-immune/Headless+WT	Pre-immune/WT
0.07171	3.15	12.97	9.525
0.2721	5	14.8	4.371
0.08157	1.991	14.56	6.754
0.8768	1.104	13.68	6.713
1.029	0.9515	15.55	4.336
S1 Fig.D
Antibody Dilution	Naive/BSA					Pre-immune/BSA					Pre-immune/Headless+WT					Pre-immune/WT					Blank
0.01	0.1044	0.2154	0.1118	0.0783	0.0806	0.1934	0.1296	1.0027	0.3025	0.2667	1.3892	2.1257	1.7938	0.7187	0.7251	0.3259	0.3252	0.7601	0.4258	0.5597	0.0396
0.003333	0.0643	0.1205	0.063	0.0518	0.0575	0.135	0.0774	0.5186	0.1901	0.1205	0.9904	1.9422	1.4154	0.4843	0.5102	0.2312	0.2164	0.5011	0.2978	0.432	0.0384
0.001111	0.0467	0.1165	0.0478	0.0438	0.0489	0.078	0.0536	0.2369	0.0999	0.0698	0.6024	1.4278	0.967	0.3739	0.3932	0.1613	0.1243	0.2164	0.1688	0.2615	0.0383
0.00037	0.0444	0.0543	0.0425	0.0409	0.0422	0.0541	0.0451	0.134	0.0644	0.0503	0.3183	0.7892	0.6037	0.3193	0.2034	0.0961	0.0827	0.1148	0.0984	0.1444	0.0398
0.000123	0.0401	0.0437	0.0406	0.0406	0.0392	0.0453	0.0423	0.074	0.0475	0.0425	0.1561	0.3811	0.3429	0.2252	0.1153	0.0624	0.0517	0.0695	0.0622	0.0869	0.0387
4.12e-05	0.039	0.0407	0.0392	0.0391	0.0397	0.0408	0.0391	0.0575	0.0431	0.0407	0.0903	0.168	0.2246	0.1351	0.067	0.0503	0.0432	0.0549	0.0471	0.0582	0.039
1.37e-05	0.0391	0.0392	0.0395	0.039	0.0395	0.0396	0.0394	0.0601	0.0415	0.0402	0.0538	0.0801	0.1162	0.0742	0.0479	0.0434	0.0399	0.0414	0.0417	0.0441	0.0397
4.57e-06	0.0395	0.0399	0.0398	0.0403	0.0396	0.0399	0.0392	0.0536	0.0411	0.0398	0.0431	0.0536	0.0738	0.0516	0.0441	0.0386	0.0385	0.0389	0.0401	0.0399	0.0396
AUC
Naive/BSA	Pre-immune/BSA	Pre-immune/Headless+WT	Pre-immune/WT
0.3437	1.007	9.723	2.024
1.073	0.4969	17.91	1.892
0.3634	5.69	13.68	4.763
0.1952	1.653	4.915	2.665
0.2362	1.172	5.001	3.872
